# Supplementary material for: Coordinated Activation of Toll-Like Receptor8 (TLR8) and NLRP3 by the TLR8 Agonist, VTX-2337, Ignites Tumoricidal Natural Killer Cell Activity
Source: PLoS One. 2016 Feb 29;11(2):e0148764. doi: 10.1371/journal.pone.0148764 (PMC4771163; doi:10.1371/journal.pone.0148764)
Supplement: S1 File — (XLSX) [file pone.0148764.s003.xlsx]

## Sheet: Raw Data Figure 1
Figure 1A	Induction of IL-1b RNA					Statistical Anlaysis
		VTX-2337 concentration -µM				Table Analyzed	IL-1b		Table Analyzed	IL-1b
	Replicate	0	3 µM	10 µM		Column C	0 uM		Column C	0 uM
	1	1.03666	5245.28	17696.5		vs	vs		vs	vs
	2	0.993953	5542.81	17459.3		Column D	3 uM		Column E	10 uM
	3	0.969387	5609.16	18076.8
						Unpaired t test			Unpaired t test
						P value	< 0.0001		P value	< 0.0001
						P value summary	***		P value summary	***
						Are means signif. different? (P < 0.05)	Yes		Are means signif. different? (P < 0.05)	Yes
						One- or two-tailed P value?	Two-tailed		One- or two-tailed P value?	Two-tailed
						t, df	t=48.84 df=4		t, df	t=98.67 df=4
						How big is the difference?			How big is the difference?
						Mean ± SEM of column A	1.000 ± 0.01965 N=3		Mean ± SEM of column A	1.000 ± 0.01965 N=3
						Mean ± SEM of column B	5466 ± 111.9 N=3		Mean ± SEM of column C	17740 ± 179.8 N=3
						Difference between means	-5465 ± 111.9		Difference between means	-17740 ± 179.8
						95% confidence interval	-5775 to -5154		95% confidence interval	-18240 to -17240
						R squared	0.9983		R squared	0.9996
						F test to compare variances			F test to compare variances
						F,DFn, Dfd	32410000, 2, 2		F,DFn, Dfd	83710000, 2, 2
						P value	< 0.0001		P value	< 0.0001
						P value summary	***		P value summary	***
Figure 1B	Induction of IL-18 RNA					Statistical Anlaysis
		VTX-2337 concentration -µM				Table Analyzed	IL-18		Table Analyzed	IL-18
	Replicate	0	3 µM	10 µM		Column C	0 uM		Column C	0 uM
	1	1.00578	1.28361	1.7874		vs	vs		vs	vs
	2	1.00608	1.29776	1.9906		Column D	3 uM		Column E	10 uM
	3	0.989289	1.32069	1.9778
						Unpaired t test			Unpaired t test
						P value	< 0.0001		P value	0.0002
						P value summary	***		P value summary	***
						Are means signif. different? (P < 0.05)	Yes		Are means signif. different? (P < 0.05)	Yes
						One- or two-tailed P value?	Two-tailed		One- or two-tailed P value?	Two-tailed
						t, df	t=24.73 df=4		t, df	t=13.93 df=4
						How big is the difference?			How big is the difference?
						Mean ± SEM of column A	1.000 ± 0.005548 N=3		Mean ± SEM of column A	1.000 ± 0.005548 N=3
						Mean ± SEM of column B	1.301 ± 0.01080 N=3		Mean ± SEM of column C	1.919 ± 0.06570 N=3
						Difference between means	-0.3003 ± 0.01214		Difference between means	-0.9182 ± 0.06594
						95% confidence interval	-0.3340 to -0.2666		95% confidence interval	-1.101 to -0.7352
						R squared	0.9935		R squared	0.9798
						F test to compare variances			F test to compare variances
						F,DFn, Dfd	3.790, 2, 2		F,DFn, Dfd	140.2, 2, 2
						P value	0.4175		P value	0.0142
						P value summary	ns		P value summary	*
						Are variances significantly different?	No		Are variances significantly different?	Yes
Figure 1D	IL-1β (OD6540)									Statistical Anlaysis
		VTX-2337			VTX-2337 + z-VAD					Table Analyzed	Data 76		Table Analyzed	Data 76
	Replicate	0	1 µM	3 µM	0	1 µM	3 µM			Column D	1 M		Column E	3 M
	1	0.296	1.228	2.314	0.333	0.362	0.429			vs	vs		vs	vs
	2	0.303	1.068	2.345	0.318	0.349	0.429			Column G	1 M		Column H	3 M
	3	0.309	0.932	2.329	0.331	0.346	0.46
										Unpaired t test			Unpaired t test
										P value	0.0011		P value	< 0.0001
										P value summary	**		P value summary	***
										Are means signif. different? (P < 0.05)	Yes		Are means signif. different? (P < 0.05)	Yes
										One- or two-tailed P value?	Two-tailed		One- or two-tailed P value?	Two-tailed
										t, df	t=8.446 df=4		t, df	t=138.3 df=4
										How big is the difference?			How big is the difference?
										Mean ± SEM of column B	1.076 ± 0.08554 N=3		Mean ± SEM of column C	2.329 ± 0.008951 N=3
										Mean ± SEM of column E	0.3523 ± 0.004910 N=3		Mean ± SEM of column F	0.4393 ± 0.01033 N=3
										Difference between means	0.7237 ± 0.08568		Difference between means	1.890 ± 0.01367
										95% confidence interval	0.4858 to 0.9615		95% confidence interval	1.852 to 1.928
										R squared	0.9469		R squared	0.9998
										F test to compare variances			F test to compare variances
										F,DFn, Dfd	303.5, 2, 2		F,DFn, Dfd	1.333, 2, 2
										P value	0.0066		P value	0.8573
										P value summary	**		P value summary	ns
										Are variances significantly different?	Yes		Are variances significantly different?	No
Figure 1E	IL-1β Levels (pg/mL)
	VTX (µM)	THP-1			THP-1/defNLRP3
	25	534.272	508.882	548.181	3.17675	0.166086	4.60119
	8.3	500.998	506.43	537.656	0.599657
	2.8	373.662	368.32	338.281			2.46751
	0.93	32.0679	40.9665	32.3614			4.21533
	0.31	2.94059	2.2639				0.916328
	0.1	2.91036	1.67188
	0.034		1.69124	0.556157			0.165786
Figure 1F	IL-18 Levels (pg/mL)
	VTX (µM)	THP-1			THP-1/defNLRP3
	25	2988.87	2618.26	2536.38	88.8183	92.129	87.5972
	8.3	2298.95	2231.93	2297.98	87.5198	82.0784	84.2997
	2.8	2716.94	2322.01	2449.16	98.2694	160.659	133.168
	0.93	1314.77	1427.23	1338.69	51.7334	31.0046	76.8626
	0.31	209.443	217.952	198.385	35.2637	38.4111	52.6964
	0.1	165.671	157.016	148.589	34.1059	36.5827	45.2544
	0.034	153.978	161.454	140.034	35.9567	39.7308	48.0551

## Sheet: Raw Data Figure 2
Figure 2A
			VTX µM	IL-1β levels (pg/mL)
			3	2196.04	2195.55
			1	2166.37	2165.46
			0.333	284.059	243.935
			0.111	5.82053	0
			0.037	0	0
			0.012	0	0
			0.004	0	0
Figure 2B			VTX µM	IL-18 levels (pg/mL)
			6.4	225.8	220
			3.2	220	187.92
			1.6	224	225
			0.8	237.6	227.8
			0.4	216.2	212.2
			0.2	169.5	160.78
			0.1	114.38	100.84
			0.05	63.92	44.24
			0.025	35.3	113.42
			0.013	27.2	24.2
			0.006	26.24	22.16
Figure 2C			IL-1β levels (pg/mL)
		Donor	Control	VTX 0.3µM	VTX 1µM			Table Analyzed	IL-1b			Table Analyzed	IL-1b		Table Analyzed	IL-1b
		D077	2.7	177	1430			Column D				Column D			Column E	VTX 0.3M
		D200	2.7	22	257			vs	vs			vs	vs		vs	vs
		D095	2.7	37	482			Column E	VTX 0.3M			Column F	VTX 1M		Column F	VTX 1M
		D249	2.7	76	743
		D253	2.7	71	394			Unpaired t test				Paired t test			Unpaired t test
		D177	2.7	34	273			P value	0.0004			P value	0.0016		P value	0.0001
		D076	2.8	202	971			P value summary	***			P value summary	**		P value summary	***
		D075	2.9	92	664			Are means signif. different? (P < 0.05)	Yes			Are means signif. different? (P < 0.05)	Yes		Are means signif. different? (P < 0.05)	Yes
		D072	2.1	78	427			One- or two-tailed P value?	Two-tailed			One- or two-tailed P value?	Two-tailed		One- or two-tailed P value?	Two-tailed
		D261	2.1	146	937			t, df	t=4.298 df=20			t, df	t=4.292 df=10		t, df	t=4.734 df=20
		D074	2.1	294	1440							Number of pairs	11
								How big is the difference?							How big is the difference?
								Mean ± SEM of column A	2.564 ± 0.09172 N=11			How big is the difference?			Mean ± SEM of column B	111.7 ± 25.40 N=11
								Mean ± SEM of column B	111.7 ± 25.40 N=11			Mean of differences	-109.2		Mean ± SEM of column C	728.9 ± 127.9 N=11
								Difference between means	-109.2 ± 25.40			95% confidence interval	-165.8 to -52.50		Difference between means	-617.2 ± 130.4
								95% confidence interval	-162.1 to -56.19			R squared	0.6482		95% confidence interval	-889.1 to -345.3
								R squared	0.4802						R squared	0.5285
												How effective was the pairing?
								F test to compare variances				Correlation coefficient (r)	-0.4083		F test to compare variances
								F,DFn, Dfd	76660, 10, 10			P Value (one tailed)	0.1063		F,DFn, Dfd	25.35, 10, 10
								P value	< 0.0001			P value summary	ns		P value	< 0.0001
								P value summary	***			Was the pairing significantly effective?	No		P value summary	***
								Are variances significantly different?	Yes						Are variances significantly different?	Yes
			IL-18 levels (pg/mL)
Figure 2D		Donor	Control	VTX 0.3µM	VTX 1µM			Table Analyzed	IL-18			Table Analyzed	IL-18		Table Analyzed	IL-18
		D077	370	275	313			Column D				Column D			Column E	VTX 0.3M
		D200	161	203	232			vs	vs			vs	vs		vs	vs
		D095	128	163	256			Column E	VTX 0.3M			Column F	VTX 1M		Column F	VTX 1M
		D249	206	220	301
		D253	185	270	308			Wilcoxon signed rank test				Wilcoxon signed rank test			Wilcoxon signed rank test
		D177	118	118	175			P value	0.0091			P value	0.002		P value	0.0051
		D076	222	329	324			Exact or approximate P value?	Gaussian Approximation			Exact or approximate P value?	Exact		Exact or approximate P value?	Gaussian Approximation
		D075	34	93	118			P value summary	**			P value summary	**		P value summary	**
		D072	133	151	170			Are medians signif. different? (P < 0.05)	Yes			Are medians signif. different? (P < 0.05)	Yes		Are medians signif. different? (P < 0.05)	Yes
		D261	81	116	194			One- or two-tailed P value?	Two-tailed			One- or two-tailed P value?	Two-tailed		One- or two-tailed P value?	Two-tailed
		D074	199	256	379			Sum of positive, negative ranks	0.0000 , -45.00			Sum of positive, negative ranks	0.0000 , -55.00		Sum of positive, negative ranks	1.000 , -65.00
								Sum of signed ranks (W)	-45			Sum of signed ranks (W)	-55		Sum of signed ranks (W)	-64
								How effective was the pairing?				How effective was the pairing?			How effective was the pairing?
								rs (Spearman, Approximation)	0.9394			rs (Spearman, Approximation)	0.8303		rs (Spearman, Approximation)	0.9
								P Value (one tailed)	< 0.0001			P Value (one tailed)	0.0015		P Value (one tailed)	< 0.0001
								P value summary	***			P value summary	**		P value summary	***
								Was the pairing significantly effective?	Yes			Was the pairing significantly effective?	Yes		Was the pairing significantly effective?	Yes

## Sheet: Raw Data Figure 3
Figure 3A			IL-1β (pg/mL)
			Control		VTX		VTX+z-VAD
		Donor 1	30.8316	21.7578	4030.22	3997.27	590.326	611.977
		Donor 2	26.4771	29.2723	3089.8	2992.13	475.932	434.288
		Donor 3	61.4571	35.4973	2540.01	2933.45	257.147	290.489
		Donor 4	11.3886	12.3686	2486.94	2328.51	197.71	200.678
Figure 3B			IL-18 (pg/mL)
			Control		VTX		VTX+z-VAD
		Donor 1	28.4748	20.5755	453.851	449.703	64.7071	66.0597
		Donor 2	36.0377	24.3473	331.673	203.017	51.8657	49.6284
		Donor 3	36.8401	30.405	206.267	205.059	27.5691	29.3289
		Donor 4	26.9636	27.2322	206.34	224.606	23.3669	29.7821
Figure 3C			IFNγ (pg/mL)
			Control		VTX		VTX+z-VAD
		Donor 1	4.90634	6.37324	1443.46	1465.62	36.3808	44.8593
		Donor 2	8.24922	4.36988	583.542	584.099	55.3839	53.2296
		Donor 3	7.37632	1.95421	91.4216	102.965	BLQ	BLQ
		Donor 4	3.93749	8.99461	262.02	228.285	BLQ	BLQ
Figure 3D			TNFα (pg/mL)
			Control		VTX		VTX+z-VAD
		Donor 1	1.50378	1.44101	1973.52	1965.16	1895.27	1907.58
		Donor 2	1.67568	1.70318	1896.94	1891.32	1568.52	1505.18
		Donor 3	3.47863	3.13025	1489.13	1492.03	1522.6	1556.3
		Donor 4	0.858305	0.709384	1469.86	1514.88	1083.99	1132.14
Figure 3E			%IFNγ+ NK Cells						Table Analyzed	IFN-g		Table Analyzed	IFN-g		Table Analyzed	IFN-g
		Donor	Control	VTX-2337	VTX+a-IL18				Column D			Column E	VTX-2337		Column D	
		AST172		0.54	0.35				vs	vs		vs	vs		vs	vs
		AST205	0.18	1.86	0.4				Column E	VTX-2337		Column F	VTX+a-IL18		Column F	VTX+a-IL18
		AST074	0.08	0.27	0.17
		AST075	0.34	1.18	0.64				Wilcoxon signed rank test			Wilcoxon signed rank test			Wilcoxon signed rank test
		AST077	0.18	0.27	0.35				P value	0.0078		P value	0.0273		P value	0.0142
		AST261	0.25	0.73	0.34				Exact or approximate P value?	Exact		Exact or approximate P value?	Exact		Exact or approximate P value?	Gaussian Approximation
		AST095	0.74	1.42	1.48				P value summary	**		P value summary	*		P value summary	*
		AST177	0.54	0.63	0.56				Are medians signif. different? (P < 0.05)	Yes		Are medians signif. different? (P < 0.05)	Yes		Are medians signif. different? (P < 0.05)	Yes
		AST076	0.06	2.98	0.74				One- or two-tailed P value?	Two-tailed		One- or two-tailed P value?	Two-tailed		One- or two-tailed P value?	Two-tailed
									Sum of positive, negative ranks	0.0000 , -36.00		Sum of positive, negative ranks	41.00 , -4.000		Sum of positive, negative ranks	0.0000 , -36.00
									Sum of signed ranks (W)	-36		Sum of signed ranks (W)	37		Sum of signed ranks (W)	-36
									How effective was the pairing?			How effective was the pairing?			How effective was the pairing?
									rs (Spearman)			rs (Spearman, Approximation)	0.7269		rs (Spearman)	0.3952
									P Value (one tailed)			P Value (one tailed)	0.0133		P Value (one tailed)	0.1634
									P value summary			P value summary	*		P value summary	ns
									Was the pairing significantly effective?			Was the pairing significantly effective?	Yes		Was the pairing significantly effective?	No
Figure 3F			%CD107a+ NK Cells						Table Analyzed	CD107a		Table Analyzed	CD107a		Table Analyzed	CD107a
		Donor	Control	VTX-2337	VTX+a-IL18				Column D			Column E	VTX-2337		Column D	
		AST172		3.3	2.5				vs	vs		vs	vs		vs	vs
		AST205	2.96	5.66	3.82				Column E	VTX-2337		Column F	VTX+a-IL18		Column F	VTX+a-IL18
		AST074	4.53	7.31	5.57
		AST075	2.4	3.72	2.95				Wilcoxon signed rank test			Wilcoxon signed rank test			Wilcoxon signed rank test
		AST077	2.42	4.33	2.88				P value	0.0078		P value	0.0039		P value	0.0234
		AST261	2.65	4.08	3.4				Exact or approximate P value?	Exact		Exact or approximate P value?	Exact		Exact or approximate P value?	Exact
		AST095	2.57	3.92	3.78				P value summary	**		P value summary	**		P value summary	*
		AST177	1.45	1.93	1.5				Are medians signif. different? (P < 0.05)	Yes		Are medians signif. different? (P < 0.05)	Yes		Are medians signif. different? (P < 0.05)	Yes
		AST076	1.22	1.58	1.14				One- or two-tailed P value?	Two-tailed		One- or two-tailed P value?	Two-tailed		One- or two-tailed P value?	Two-tailed
									Sum of positive, negative ranks	0.0000 , -36.00		Sum of positive, negative ranks	45.00 , 0.0000		Sum of positive, negative ranks	2.000 , -34.00
									Sum of signed ranks (W)	-36		Sum of signed ranks (W)	45		Sum of signed ranks (W)	-32
									How effective was the pairing?			How effective was the pairing?			How effective was the pairing?
									rs (Spearman)	0.9286		rs (Spearman, Approximation)	0.8833		rs (Spearman)	0.9524
									P Value (one tailed)	0.0011		P Value (one tailed)	0.0008		P Value (one tailed)	0.0006
									P value summary	**		P value summary	***		P value summary	***
									Was the pairing significantly effective?	Yes		Was the pairing significantly effective?	Yes		Was the pairing significantly effective?	Yes

## Sheet: Raw Data Figure 4
Figure 4C		%IFNγ+ NK Cells											Unstimulated			K562			anti-CD16
			Unstimulated			K562			anti-CD16				Table Analyzed	NK-IFNg		Table Analyzed	NK-IFNg		Table Analyzed	NK-IFNg
		Donor	PBS	VTX-2337		PBS	VTX-2337		PBS	VTX-2337			Column D	PBS		Column G	PBS		Column J	PBS
		D077	0.21	1.56		2.2	18.1		1.07	36			vs	vs		vs	vs		vs	vs
		D200	0.07	0.07		0.92	2		2.18	11.7			Column E	VTX-2337		Column H	VTX-2337		Column K	VTX-2337
		D095	0.35	2.02		4.8	6		0.68	29
		D249	0.04	0.27		0.43	2.34		0.85	19.2			Wilcoxon signed rank test			Wilcoxon signed rank test			Wilcoxon signed rank test
		D253	0.17	0.39		0.63	0.94		4.3	15.4			P value	0.002		P value	0.001		P value	0.001
		D177	0.48	1.18		4.51	9.62		20.84	53.03			Exact or approximate P value?	Exact		Exact or approximate P value?	Exact		Exact or approximate P value?	Exact
		D076	0.07	0.52		1.91	9.2		1.5	16.2			P value summary	**		P value summary	***		P value summary	***
		D075	0.15	24.43		7.03	55.65		2.45	76			Are medians signif. different? (P < 0.05)	Yes		Are medians signif. different? (P < 0.05)	Yes		Are medians signif. different? (P < 0.05)	Yes
		D072	0.21	0.84		1.91	8.8		8.6	28			One- or two-tailed P value?	Two-tailed		One- or two-tailed P value?	Two-tailed		One- or two-tailed P value?	Two-tailed
		D261	0.18	1.62		3.2	12.8		7.79	23.8			Sum of positive, negative ranks	0.0000 , -55.00		Sum of positive, negative ranks	0.0000 , -66.00		Sum of positive, negative ranks	0.0000 , -66.00
		D074	0.12	6.72		3.95	28.4		1.26	28.7			Sum of signed ranks (W)	-55		Sum of signed ranks (W)	-66		Sum of signed ranks (W)	-66
		Mean	0.186364	3.60182		2.86273	13.9864		4.68364	30.6391
													How effective was the pairing?			How effective was the pairing?			How effective was the pairing?
													rs (Spearman, Approximation)	0.4155		rs (Spearman, Approximation)	0.7153		rs (Spearman, Approximation)	0.0364
													P Value (one tailed)	0.1019		P Value (one tailed)	0.0067		P Value (one tailed)	0.4577
													P value summary	ns		P value summary	**		P value summary	ns
													Was the pairing significantly effective?	No		Was the pairing significantly effective?	Yes		Was the pairing significantly effective?	No
Figure 4D			Unstimulated			K562			anti-CD16				Unstimulated			K562			anti-CD16
		Donor	PBS	VTX-2337		PBS	VTX-2337		PBS	VTX-2337			Table Analyzed	NK-CD107a		Table Analyzed	NK-CD107a		Table Analyzed	NK-CD107a
		D077	0.89	6.64		6.7	35		7.63	40			Column D	PBS		Column G	PBS		Column J	PBS
		D200	1.42	1.93		6.19	13.5		16.68	32.3			vs	vs		vs	vs		vs	vs
		D095	1.48	4.72		10.2	15.2		22.3	36			Column E	VTX-2337		Column H	VTX-2337		Column K	VTX-2337
		D249	0.67	1.98		2.39	10.7		24.3	41
		D253	1.86	3.16		4.06	5.76		15.2	25.4			Wilcoxon signed rank test			Wilcoxon signed rank test			Wilcoxon signed rank test
		D177	1.59	3.66		11.18	23.39		34.2	71			P value	0.001		P value	0.001		P value	0.001
		D076	0.42	1.45		4.4	13.3		10.3	25.6			Exact or approximate P value?	Exact		Exact or approximate P value?	Exact		Exact or approximate P value?	Exact
		D075	0.91	14.12		20.71	63.9		16.87	71.9			P value summary	***		P value summary	***		P value summary	***
		D072	0.41	2.51		5.3	21.3		11.5	28			Are medians signif. different? (P < 0.05)	Yes		Are medians signif. different? (P < 0.05)	Yes		Are medians signif. different? (P < 0.05)	Yes
		D261	0.7	3.29		11.77	25.8		11.36	30.6			One- or two-tailed P value?	Two-tailed		One- or two-tailed P value?	Two-tailed		One- or two-tailed P value?	Two-tailed
		D074	0.58	7.48		18.99	44.9		15.55	47.3			Sum of positive, negative ranks	0.0000 , -66.00		Sum of positive, negative ranks	0.0000 , -66.00		Sum of positive, negative ranks	0.0000 , -66.00
		Mean	0.993636	4.63091		9.26273	24.7955		16.8991	40.8273			Sum of signed ranks (W)	-66		Sum of signed ranks (W)	-66		Sum of signed ranks (W)	-66
													How effective was the pairing?			How effective was the pairing?			How effective was the pairing?
													rs (Spearman, Approximation)	0.2364		rs (Spearman, Approximation)	0.9		rs (Spearman, Approximation)	0.5909
													P Value (one tailed)	0.242		P Value (one tailed)	< 0.0001		P Value (one tailed)	0.0278
													P value summary	ns		P value summary	***		P value summary	*
													Was the pairing significantly effective?	No		Was the pairing significantly effective?	Yes		Was the pairing significantly effective?	Yes

## Sheet: Raw Data Figure 5
Dose		Il-1b							Il-18							Il-6							IFNg
1 mg/kg		Animal	0 hr	6 hr	12 hr	24 hr	96 hr		Animal	0 hr	6 hr	12 hr	24 hr	96 hr		Animal	0 hr	6 hr	12 hr	24 hr	96 hr		Animal	0 hr	6 hr	12 hr	24 hr	96 hr
		2001	0	1.5	0	0	0		2001	0	0	0	0			2001	0	2090	1180	190	0		2001	0	0	0	0	0
		2002	2.1	1.5	1.5	1.5	0		2002	92	0	73	66			2002	0	4780	2290	568	0		2002	0	0	0	0	0
		2003	0	3.6	2	0	0		2003	0	0	0	0			2003	0	3650	1260	64	0		2003	0	5	0	0	0
		3001	1.6	0	0	0	0		3001	0	0	0	0	67		3001	0	316	300	0	0		3001	4.9	0	0	0	0
		3002	0	1.7	1.5	0	0		3002	0	0	0	0	0		3002	0	2000	1150	129	0		3002	0	0	0	0	0
		3003	0	0	0	0	0		3003	0	0	0	0	0		3003	0	283	114	0	0		3003	0	0	0	0	0
		Mean	0.616667	1.38333	0.833333	0.25	0		Mean	15.3333	0	12.1667	11	22.3333		Mean	0	2186.5	1049	158.5	0		Mean	0.816667	0.833333	0	0	0
		SD	0.968332	1.33179	0.930949	0.612372	0		SD	37.5588	0	29.8021	26.9444	38.6825		SD	0	1790.77	780.665	213.882	0		SD	2.00042	2.04124	0	0	0
		T-test		0.180733	0.353509	0.112836	0.089763		T-test		0.181609	0.181609	0.181609	0.211325		T-test		0.0152099	0.0108395	0.0646002	#DIV/0!		T-test		0.49505	0.181609	0.181609	0.181609
Dose		Il-1b							Il-18							Il-6							IFNg
10 mg/kg		6001	0	9.9	5.9	1.5	0		6001	0	72	72	0			6001	0	17081	7100	1210	0		6001	0	10.8	0	0	0
		6002	0	6.8	2.1	0	0		6002	0	62	0	0			6002	17	11000	2730	201	0		6002	0	10.1	4.9	0	0
		6003	0	3	0	1.5	0		6003	0	62	0	0			6003	0	2170	652	214	0		6003	0	5.6	0	0	0
		7001	0	5.4	2.8	0	0		7001	0	61	58	58	0		7001	0	8350	4580	433	12		7001	0	12.6	9.6	0	5.8
		7002	1.5	7.9	3.1	0	0		7002	0	89	78	61	0		7002	0	3000	755	111	0		7002	0	6.6	0	0	0
		7003	1.5	21.9	7.9	2.9	0		7003	0	66	89	61	55		7003	0	17081	10500	1180	0		7003	0	20.6	9.2	4	0
		Mean	0.5	9.15	3.63333	0.983333	0		Mean	0	68.6667	49.5	30	18.3333		Mean	2.83333	9780.33	4386.17	558.167	2		Mean	0	11.05	3.95	0.666667	0.966667
		SD	0.774597	6.66476	2.82395	1.19234	0		SD	0	10.7641	39.627	32.8816	31.7543		SD	6.94022	6542.52	3864.03	504.62	4.89898		SD	0	5.36796	4.63023	1.63299	2.36784
		T-test		0.00929975	0.0142212	0.186212	0.0873439		T-test		9.75419e-06	0.0140546	0.0378524	0.211325		T-test		0.00728981	0.0195056	0.0218408	0.417134		T-test		0.00197957	0.045471	0.181609	0.181609
